# Supplementary material for: The Effects of “Diet–Smoking–Gender” Three-Way Interactions on Cognitive Impairment among Chinese Older Adults
Source: Nutrients. 2022 May 20;14(10):2144. doi: 10.3390/nu14102144 (PMC9147822; doi:10.3390/nu14102144)
Supplement: Supplementary file 1 [file nutrients-14-02144-s001.zip]

Archive with 1 entries (1 files):
- nutrients-1648121-supplementary.pdf
